# Supplementary material for: Synergistic Effects of Nutrients on Musculoskeletal Health in Gerontology: Understanding the Combined Impact of Macronutrients and Micronutrients
Source: Nutrients. 2024 May 27;16(11):1640. doi: 10.3390/nu16111640 (PMC11174030; doi:10.3390/nu16111640)
Supplement: Supplementary file 1 [file nutrients-16-01640-s001.zip]

Archive with 1 entries (1 files):
- nutrients-2976990-supplementary.pdf
